# Supplementary material for: Structural and Functional Impacts of Microbiota on Pyropia yezoensis and Surrounding Seawater in Cultivation Farms along Coastal Areas of the Yellow Sea
Source: Microorganisms. 2021 Jun 12;9(6):1291. doi: 10.3390/microorganisms9061291 (PMC8231614; doi:10.3390/microorganisms9061291)
Supplement: Supplementary file 1 [file microorganisms-09-01291-s001.zip]

Archive with 7 entries (6 files):
- Supplementary material/
- Supplementary material/Figure SI-S6.pdf
- Supplementary material/Table S1.pdf
- Supplementary material/Table S2.pdf
- Supplementary material/Table S3.xlsx
- Supplementary material/Table S4.xlsx
- Supplementary material/~$gure SI-S6.docx
