# Supplementary material for: Structural and Functional Impacts of Microbiota on Pyropia yezoensis and Surrounding Seawater in Cultivation Farms along Coastal Areas of the Yellow Sea
Source: Microorganisms. 2021 Jun 12;9(6):1291. doi: 10.3390/microorganisms9061291 (PMC8231614; doi:10.3390/microorganisms9061291)
Supplement: Supplementary file 1 [file microorganisms-09-01291-s001.zip › Supplementary material/Table S3.xlsx]

## Sheet: Sheet1
Table S3: Average relative abundance of top 30 OTUs in Pyropia yezoensis and sea water sample groups.
OTU_num	YTH	YSW	RTH	RSW	Taxonomy
OTU_1	0.215926	0.052755	0.343789	0.016322	k__Bacteria;p__Proteobacteria;c__Alphaproteobacteria;o__Rickettsiales;f__unidentified_Rickettsiales;g__unidentified_Rickettsiales;s__
OTU_2	0.227732	0.128008	0.291915	0.009869	k__Bacteria;p__Cyanobacteria;c__unidentified_Cyanobacteria;o__unidentified_Cyanobacteria;f__unidentified_Cyanobacteria;g__unidentified_Cyanobacteria
OTU_3	0.131472	0.246904	0.003165	0.002258	k__Bacteria;p__Bacteroidetes;c__Bacteroidia;o__Flavobacteriales;f__Flavobacteriaceae;g__Tenacibaculum
OTU_4	0.029527	0.045502	0.010936	0.137321	k__Bacteria;p__Cyanobacteria;c__unidentified_Cyanobacteria;o__unidentified_Cyanobacteria;f__unidentified_Cyanobacteria;g__unidentified_Cyanobacteria;s__Virgulinella_fragilis
OTU_5	0.000897	0.104475	0.001409	0.021787	k__Bacteria;p__Cyanobacteria;c__unidentified_Cyanobacteria;o__unidentified_Cyanobacteria;f__unidentified_Cyanobacteria;g__unidentified_Cyanobacteria;s__Teleaulax_amphioxeia
OTU_6	0.00047	0.03179	0.00135	0.051901	k__Bacteria;p__Actinobacteria;c__Acidimicrobiia;o__Actinomarinales;f__Actinomarinaceae;g__Candidatus_Actinomarina;s__
OTU_7	0.00048	0.011934	0.001964	0.052654	k__Bacteria;p__Proteobacteria;c__Gammaproteobacteria;o__unidentified_Gammaproteobacteria;f__unidentified_Gammaproteobacteria;g__SUP05_cluster;s__
OTU_8	6.9e-05	0.018969	0.000246	0.036359	k__Bacteria;p__Proteobacteria;c__Alphaproteobacteria;o__unidentified_Alphaproteobacteria;f__unidentified_Alphaproteobacteria;g__unidentified_Alphaproteobacteria
OTU_9	0.000368	0.003763	0.001441	0.040324	k__Bacteria;p__Proteobacteria;c__Alphaproteobacteria;o__Rhodobacterales;f__Rhodobacteraceae;g__Lentibacter;s__
OTU_10	0.055643	0.000395	0.000838	0.000763	k__Bacteria;p__Proteobacteria;c__Gammaproteobacteria;o__Enterobacteriales;f__Enterobacteriaceae;g__unidentified_Enterobacteriaceae;s__Escherichia_coli
OTU_11	0.00024	0.028993	0.000801	0.020901	k__Bacteria;p__Proteobacteria;c__Gammaproteobacteria;o__unidentified_Gammaproteobacteria;f__Methylophilaceae
OTU_12	0.000203	0.000422	0.044578	0.006522	k__Bacteria;p__Proteobacteria;c__Gammaproteobacteria;o__Alteromonadales;f__Psychromonadaceae;g__Psychromonas
OTU_13	0.000278	0.00127	0.001201	0.036028	k__Bacteria;p__Proteobacteria;c__Alphaproteobacteria;o__Rhodobacterales;f__Rhodobacteraceae;g__Planktomarina;s__
OTU_14	0.000165	0.000283	0.028753	0.000758	k__Bacteria;p__Proteobacteria;c__Alphaproteobacteria
OTU_15	0.000203	0.016354	0.000464	0.013055	k__Bacteria;p__Proteobacteria;c__Gammaproteobacteria;o__unidentified_Gammaproteobacteria;f__unidentified_Gammaproteobacteria;g__unidentified_Gammaproteobacteria
OTU_16	0.000213	0.006031	0.000838	0.021654	k__Bacteria;p__Proteobacteria;c__Alphaproteobacteria;o__unidentified_Alphaproteobacteria;f__unidentified_Alphaproteobacteria;g__Candidatus_Puniceispirillum;s__
OTU_17	0.000133	0.000726	0.000406	0.018452	k__Bacteria;p__Bacteroidetes;c__Bacteroidia;o__Flavobacteriales;f__Cryomorphaceae;g__;s__
OTU_18	0.000101	0.011358	0.0004	0.004942	k__Bacteria;p__Proteobacteria;c__Gammaproteobacteria;o__unidentified_Gammaproteobacteria;f__Nitrosomonadaceae;g__;s__
OTU_21	0.000128	0.002247	0.000326	0.011129	k__Bacteria;p__Proteobacteria;c__Gammaproteobacteria;o__Oceanospirillales;f__unidentified_Oceanospirillales;g__Pseudohongiella;s__
OTU_23	0.019129	1.1e-05	0.000192	5.9e-05	k__Bacteria;p__Bacteroidetes;c__Bacteroidia;o__Bacteroidales;f__Bacteroidaceae;g__Bacteroides;s__Bacteroides_plebeius
OTU_22	0.015799	0.000502	0.000219	0.00024	k__Bacteria;p__Cyanobacteria;c__unidentified_Cyanobacteria;o__unidentified_Cyanobacteria;f__unidentified_Cyanobacteria;g__unidentified_Cyanobacteria
OTU_27	0.034763	0.000208	0.000347	0.000187	k__Bacteria;p__Actinobacteria;c__unidentified_Actinobacteria;o__Bifidobacteriales;f__Bifidobacteriaceae;g__Bifidobacterium;s__Bifidobacterium_adolescentis
OTU_28	4.8e-05	0.000117	0.000315	0.015858	k__Bacteria;p__unidentified_Bacteria;c__unidentified_Bacteria;o__Campylobacterales;f__unidentified_Campylobacterales;g__Arcobacter
OTU_29	0.00016	0.000507	0.000213	0.020928	k__Bacteria;p__Cyanobacteria;c__unidentified_Cyanobacteria;o__unidentified_Cyanobacteria;f__unidentified_Cyanobacteria;g__unidentified_Cyanobacteria
OTU_30	0.000107	0.008914	0.00024	0.012554	k__Bacteria;p__Bacteroidetes;c__Bacteroidia;o__Flavobacteriales;f__Flavobacteriaceae;g__;s__
OTU_197	0.000176	0.000246	0.000251	0.02127	k__Bacteria;p__Cyanobacteria;c__unidentified_Cyanobacteria;o__unidentified_Cyanobacteria;f__unidentified_Cyanobacteria;g__unidentified_Cyanobacteria
OTU_244	0.00016	0.000475	0.000246	0.017715	k__Bacteria;p__Cyanobacteria;c__unidentified_Cyanobacteria;o__unidentified_Cyanobacteria;f__unidentified_Cyanobacteria;g__unidentified_Cyanobacteria
OTU_310	0.000278	0.018185	0.000619	0.023138	k__Bacteria;p__Proteobacteria;c__Gammaproteobacteria;o__unidentified_Gammaproteobacteria;f__Methylophilaceae;g__;s__
OTU_811	0.15375	0.084518	0.201328	0.00799	k__Bacteria;p__Cyanobacteria;c__unidentified_Cyanobacteria;o__unidentified_Cyanobacteria;f__unidentified_Cyanobacteria;g__unidentified_Cyanobacteria
OTU_1087	0.000646	0.002738	0.00063	0.044194	k__Bacteria;p__Cyanobacteria;c__unidentified_Cyanobacteria;o__unidentified_Cyanobacteria;f__unidentified_Cyanobacteria;g__unidentified_Cyanobacteria
OTU_1177	0.00032	0.000822	0.000502	0.047364	k__Bacteria;p__Cyanobacteria;c__unidentified_Cyanobacteria;o__unidentified_Cyanobacteria;f__unidentified_Cyanobacteria;g__unidentified_Cyanobacteria
