# Supplementary material for: Structural and Functional Impacts of Microbiota on Pyropia yezoensis and Surrounding Seawater in Cultivation Farms along Coastal Areas of the Yellow Sea
Source: Microorganisms. 2021 Jun 12;9(6):1291. doi: 10.3390/microorganisms9061291 (PMC8231614; doi:10.3390/microorganisms9061291)
Supplement: Supplementary file 1 [file microorganisms-09-01291-s001.zip › Supplementary material/Table S4.xlsx]

## Sheet: Sheet1
				Table S4A. Dissimilarity contribution of bacterial OTUs within Pyropia yezoensis datasets according to SIMPER analysis
OTU_ID	average	sd	ratio	ava	avb	cusum	Contribution	YTH1	YTH2	YTH3	RTH1	RTH2	RTH3
OTU_1	0.063932	0.058537	1.09215	0.215926	0.343789	0.170625	0.170625	0.30686	0.065634	0.275283	0.315282	0.37986	0.336226
OTU_2	0.03413	0.038978	0.875623	0.227732	0.291915	0.340661	0.170036	0.295075	0.120605	0.267517	0.283177	0.303945	0.288622
OTU_3	0.064153	0.046221	1.38796	0.131472	0.003165	0.431435	0.090774	0.10717	0.038974	0.248271	0.003186	0.002994	0.003315
OTU_4	0.010021	0.011444	0.87569	0.029527	0.010936	0.505432	0.073997	0.018286	0.061247	0.009047	0.013258	0.008182	0.011369
OTU_5	0.00027	0.000257	1.05353	0.000897	0.001409	0.577688	0.072256	0.000817	0.001025	0.000849	0.002098	0.001233	0.000897
OTU_6	0.000503	0.000302	1.66452	0.00047	0.00135	0.6367	0.059011	0.000128	0.001153	0.000128	0.00197	0.001489	0.000592
OTU_7	0.000781	0.000472	1.65508	0.00048	0.001964	0.682925	0.046226	0.00024	0.001041	0.00016	0.002898	0.002306	0.000689
OTU_8	8.81e-05	3.3e-05	2.66789	6.94e-05	0.000246	0.720941	0.038016	3.2e-05	0.000112	6.4e-05	0.000256	0.000176	0.000304
OTU_9	0.000536	0.000263	2.03592	0.000368	0.001441	0.747594	0.026652	0.000112	0.000833	0.00016	0.001841	0.001537	0.000945
OTU_10	0.027822	0.041261	0.674295	0.055643	0.000838	0.773032	0.025439	0.000192	0.166512	0.000224	0.001057	0.000977	0.00048
OTU_11	0.000298	0.000162	1.84234	0.00024	0.000801	0.793751	0.020719	4.8e-05	0.000608	6.4e-05	0.001057	0.000897	0.000448
OTU_12	0.022188	0.0163	1.3612	0.000203	0.044578	0.811437	0.017685	8.01e-05	0.000448	8.01e-05	0.067924	0.001153	0.064658
OTU_13	0.000462	0.000212	2.17959	0.000278	0.001201	0.820157	0.008721	4.8e-05	0.000657	0.000128	0.001569	0.001185	0.000849
OTU_14	0.014294	0.006802	2.10129	0.000165	0.028753	0.828358	0.0082	0.000256	0.000192	4.8e-05	0.032905	0.011385	0.041968
OTU_15	0.000159	0.000103	1.54783	0.000203	0.000464	0.835893	0.007536	8.01e-05	0.000512	1.6e-05	0.000544	0.000592	0.000256
OTU_16	0.000314	0.000172	1.82539	0.000213	0.000838	0.843273	0.007379	1.6e-05	0.000608	1.6e-05	0.001009	0.000913	0.000592
OTU_17	0.000143	9.78e-05	1.46374	0.000133	0.000406	0.848721	0.005449	4.8e-05	0.000208	0.000144	0.000464	0.000608	0.000144
OTU_18	0.000167	0.000112	1.49164	0.000101	0.0004	0.85377	0.005049	0	0.000304	0	0.000673	0.000384	0.000144
OTU_22	0.00779	0.006311	1.23441	0.015799	0.000219	0.870692	0.003944	0.032473	0.009431	0.005492	0.000192	0.000256	0.000208
OTU_23	0.009565	0.014239	0.671725	0.019129	0.000192	0.874603	0.003911	8.01e-05	0.057292	1.6e-05	0.00024	0.000224	0.000112
OTU_27	0.01738	0.025877	0.671662	0.034763	0.000347	0.887	0.002811	0.000112	0.104112	6.4e-05	0.00064	0.000272	0.000128
OTU_28	0.000139	8.07e-05	1.72048	4.8e-05	0.000315	0.889726	0.002726	0	0.000144	0	0.0004	0.000448	9.61e-05
OTU_29	4.45e-05	4.64e-05	0.959456	0.00016	0.000213	0.892312	0.002586	0.000192	0.00016	0.000128	0.000368	0.000128	0.000144
OTU_30	7.74e-05	5.06e-05	1.52843	0.000107	0.00024	0.894862	0.00255	8.01e-05	0.000208	3.2e-05	0.000256	0.000352	0.000112
OTU_197	3.74e-05	1.44e-05	2.5886	0.000176	0.000251	0.982639	0.000121	0.000176	0.000176	0.000176	0.00024	0.000224	0.000288
OTU_244	6.4e-05	4.1e-05	1.56144	0.00016	0.000246	0.987224	7.81e-05	0.000112	0.00024	0.000128	0.000352	9.61e-05	0.000288
OTU_310	0.000219	0.000153	1.43216	0.000278	0.000619	0.991412	5.21e-05	9.61e-05	0.000673	6.4e-05	0.000945	0.000657	0.000256
OTU_811	0.027168	0.02805	0.968529	0.15375	0.201328	1	0	0.211346	0.073384	0.17652	0.194934	0.211699	0.197352
OTU_1087	0.000163	0.000105	1.55493	0.000646	0.00063	1	0	0.000753	0.000865	0.00032	0.000512	0.000336	0.001041
OTU_1177	0.000103	6.82e-05	1.51256	0.00032	0.000502	1	0	0.000464	0.000272	0.000224	0.000496	0.000352	0.000657
					Table S4B. Dissimilarity contribution of bacterial OTUs within sea water datasets according to SIMPER analysis
OTU_ID	average	sd	ratio	ava	avb	cusum	Contribution	YSW1	YSW2	YSW3	RSW1	RSW2	RSW3
OTU_1	0.024239	0.02249	1.07775	0.052755	0.016322	0.166129	0.166129	0.000576	0.040767	0.116922	0.000657	0.000576	0.047733
OTU_2	0.061815	0.044595	1.38612	0.128008	0.009869	0.250077	0.083948	0.001633	0.212227	0.170163	0.001921	0.002434	0.025251
OTU_3	0.122329	0.092973	1.31575	0.246904	0.002258	0.317709	0.067631	0.002498	0.405271	0.332944	0.001761	0.002466	0.002546
OTU_4	0.04591	0.015791	2.90726	0.045502	0.137321	0.380057	0.062348	0.006325	0.072984	0.057196	0.140796	0.145952	0.125216
OTU_5	0.0498	0.065211	0.763675	0.104475	0.021787	0.434994	0.054937	0.295219	0.00783	0.010376	0.025251	0.022561	0.017549
OTU_6	0.015616	0.006327	2.46795	0.03179	0.051901	0.467912	0.032918	0.068581	0.014907	0.011881	0.057516	0.054458	0.04373
OTU_7	0.02036	0.005033	4.04506	0.011934	0.052654	0.499516	0.031604	0.022465	0.004596	0.008743	0.053209	0.045491	0.059262
OTU_8	0.009275	0.006218	1.49159	0.018969	0.036359	0.527665	0.02815	0.034218	0.006309	0.016381	0.028998	0.045363	0.034715
OTU_9	0.018281	0.002626	6.96184	0.003763	0.040324	0.555315	0.02765	0.009111	0.000977	0.001201	0.041824	0.043265	0.035884
OTU_10	0.000189	0.000107	1.7677	0.000395	0.000763	0.580141	0.024826	0.000673	0.000224	0.000288	0.000624	0.000833	0.000833
OTU_11	0.012872	0.009381	1.37217	0.028993	0.020901	0.603742	0.023601	0.071655	0.007478	0.007846	0.020528	0.021392	0.020784
OTU_12	0.00305	0.001818	1.67747	0.000422	0.006522	0.624949	0.021207	0.000512	0.000384	0.000368	0.004467	0.003747	0.011353
OTU_13	0.017379	0.001559	11.1504	0.00127	0.036028	0.64243	0.017481	0.002642	0.000544	0.000624	0.039502	0.035868	0.032713
OTU_14	0.000238	0.000148	1.61008	0.000283	0.000758	0.656706	0.014276	0.00048	0.000208	0.00016	0.000528	0.000657	0.001089
OTU_15	0.007679	0.004784	1.60526	0.016354	0.013055	0.670573	0.013866	0.04104	0.003619	0.004403	0.014651	0.01289	0.011625
OTU_16	0.007811	0.002597	3.00798	0.006031	0.021654	0.683635	0.013062	0.012826	0.001809	0.003459	0.022593	0.021168	0.0212
OTU_17	0.008863	0.000778	11.3891	0.000726	0.018452	0.69623	0.012596	0.001521	0.000288	0.000368	0.019951	0.018734	0.016669
OTU_18	0.004864	0.00544	0.894163	0.011358	0.004942	0.708266	0.012036	0.029158	0.002434	0.002482	0.005588	0.004932	0.004307
OTU_22	0.000136	0.000113	1.20814	0.000502	0.00024	0.751697	0.010428	0.00024	0.000785	0.00048	0.000224	0.000288	0.000208
OTU_23	2.4e-05	1.33e-05	1.80907	1.07e-05	5.87e-05	0.760131	0.008434	0	3.2e-05	0	8.01e-05	6.4e-05	3.2e-05
OTU_27	6.05e-05	4.29e-05	1.40844	0.000208	0.000187	0.79036	0.006606	0.0004	0.000144	8.01e-05	0.000176	0.00024	0.000144
OTU_28	0.00787	0.000927	8.49206	0.000117	0.015858	0.796655	0.006295	0.000224	6.4e-05	6.4e-05	0.017966	0.015916	0.013691
OTU_29	0.010211	0.002368	4.31212	0.000507	0.020928	0.802943	0.006288	0.000913	0.000272	0.000336	0.024355	0.023794	0.014635
OTU_30	0.00412	0.000656	6.28168	0.008914	0.012554	0.808974	0.006031	0.019455	0.002882	0.004403	0.013226	0.012041	0.012394
OTU_197	0.010512	0.002282	4.60722	0.000246	0.02127	0.977748	0.000178	0.000176	0.000176	0.000384	0.018814	0.027317	0.017678
OTU_244	0.00862	0.001218	7.07675	0.000475	0.017715	0.984126	9.42e-05	0.000576	0.000336	0.000512	0.018062	0.020336	0.014747
OTU_310	0.009618	0.000997	9.64919	0.018185	0.023138	0.988941	5.44e-05	0.044562	0.00474	0.005252	0.024195	0.023506	0.021713
OTU_811	0.040452	0.028328	1.42803	0.084518	0.00799	0.999288	7.25e-06	0.001425	0.130228	0.121902	0.001745	0.001713	0.020512
OTU_1087	0.020728	0.000669	30.9965	0.002738	0.044194	1	0	0.00301	0.001777	0.003427	0.042785	0.045299	0.044498
OTU_1177	0.023271	0.004208	5.53016	0.000822	0.047364	1	0	0.001057	0.00048	0.000929	0.056107	0.049078	0.036908
